# Supplementary material for: New insights on the phylogeny, evolutionary history, and ecological adaptation mechanism in cycle‐cup oaks based on chloroplast genomes
Source: Ecol Evol. 2024 Sep 17;14(9):e70318. doi: 10.1002/ece3.70318 (PMC11407850; doi:10.1002/ece3.70318)
Supplement: Supplementary file 2 — Table S1.–S10. [file ECE3-14-e70318-s002.xlsx]

## Sheet: S1
Table S1 Voucher information and GenBank accession numbers for the species of Quercus section Cyclobalanopsis mentioned in this study.
Species	Chinese Name	Voucher No.	GenBank accession No.	Latitude (N)	Longitude (E)	Altitude (m)	References
Q. pachyloma	毛果青冈	DL239-2	OQ603420	26.0603	119.392	561	This study
Q. jenseniana	大叶青冈	DL254-2	OQ603421	25.3433	116.839	1343	This study
Q. yonganensis	永安青冈	DL262-1	OQ603451	25.94	117.514	1280	This study
Q. gambleana	毛曼青冈	DL605	OQ603422	26.9018	98.8691	823	This study
Q. patelliformis	托盘青冈	DM3344	OQ603423	18.6966	109.887	730	This study
Q. phanera	亮叶青冈	DM3355	OQ603424	18.7008	109.841	550	This study
Q. kouangsiensis	广西青冈	DM3381	OQ603425	18.6743	109.876	634	This study
Q. austrocochinchinensis	越南青冈	DM4159	OQ603426	19.1238	109.077	230	This study
Q. rex	大果青冈	DM5800	OQ603427	22.5987	101.07	1276	This study
Q. langbianensis	蓝边青冈	DM5820	OQ603428	22.9104	103.7	2053	This study
Q. austroglauca	滇南青冈	DM5834	OQ603429	22.9104	103.7	2053	This study
Q. blakei	栎子青冈	DM6704	OQ603430	21.4639	105.646	1249	This study
Q. morii	台湾青冈	DM8236-3	OQ603431	50.9054	-3.48227	500	This study
Q. hypophaea	绒毛青冈	DM8348-1	OQ603432	23.15	121.286	374	This study
Q. longinux	长果青冈	DM8370	OQ603433	22.168	120.726	725	This study
Q. brandisiana	澜沧青冈	DM8699	OQ603452	22.2375	99.6319	1022	This study
Q. chapensis	扁果青冈	DM9361	OQ603434	23.2649	99.1866	1612	This study
Q. daimingshanensis	大明山青冈	DM10531	OQ603435	21.8556	107.014	1233	This study
Q. tiaoloshanica	吊罗山青冈	DM10772	OQ603436	18.7191	108.879	1000	This study
Q. disciformis	碟斗青冈	DM10856	OQ603437	18.9065	109.681	727	This study
Q. blakei var. parvifolia	狭叶栎子青冈	DM10864	OQ603453	19.7472	110.892	727	This study
Q. macrocalyx	饭甑青冈	DM10866	OQ603438	19.7472	110.892	727	This study
Q. chungii	福建青冈	DM11954	OQ603439	25.0281	113.743	130	This study
Q. sessilifolia	云山青冈	DM12916	OQ603440	29.8041	21.7922	480	This study
Q. oxyodon	曼青冈	DM13221	OQ603441	27.7714	98.5965	2284	This study
Q. kiukiangensis	俅江青冈	DM13223	OQ603442	27.7714	98.5965	2284	This study
Q. lamellosa	薄片青冈	DM13240	OQ603443	27.9077	98.4096	2197	This study
Q. augustinii	窄叶青冈	DM13266	OQ603454	25.7849	99.0986	2248	This study
Q. bambusifolia	竹叶青冈	DM14033	OQ603444	21.9452	113.729	260.12	This study
Q. championii	岭南青冈	DM14181	OQ603445	23.623	113.857	590.92	This study
Q. bella	槟榔青冈	DM14243	OQ603446	23.6528	113.826	689.75	This study
Q. yingjiangensis	盈江青冈	DM15629	OQ603455	23.1499	99.2487	700	This study
Q. delavayi	黄毛青冈	DM18024	OQ603447	24.6499	104.961	1559.6	This study
Q. kerrii	毛叶青冈	DM18184	OQ603450	24.6617	104.476	957.8	This study
Q. lobbii	滇西青冈	DM18274	OQ603448	24.6431	103.595	2256.1	This study
Q. argyrotricha	贵州青冈	DM22913	OQ603449	28.2647	107.927	973	This study
Q. acuta	赤栎	MFDS-C-7840	MT742291.1	33.3198	126.624	/	Cho et al., 2021
Q. arbutifolia	倒卵叶青冈	/	MG356785.1	25.2249	116.825	/	Ju et al., 2019
Q. ciliaris	细叶青冈	YL20190417007	MN199024.1	30.1	118.17	642	Li et al., 2020
Q. edithiae	华南青冈	/	MZ929422.1	/	/	/	Direct Submission
Q. gilva	赤皮青冈	/	MK860968.1	/	/	/	Direct Submission
Q. glauca	青冈	/	KX852399.1	31.075	121.183	/	Yang et al., 2018
Q. litseoides	木姜叶青冈	SYG00025-14	ON598394	22.383	113.283	944	Li et al., 2022
Q. multinervis	多脉青冈	/	MW450871.1	27.74	117.63	1325	Direct Submission
Q. myrsinifolia	小叶青冈	YL20190417008	MN199025.1	30.1	118.17	604	Li et al., 2019
Q. ningangensis	宁冈青冈	SYG00053	MW628880.1	26.603	114.084	750	Wang et al., 2021
Q. saravanensis	薄叶青冈	/	MW411183.1	/	/	/	Direct Submission
Q. schottkyana	滇青冈	DM19075	MW450872.1	23.66	102.14	1674	Li et al., 2021
Q. sichourensis	西畴青冈	/	MF787253.1	25.1333	102.733	/	Su et al., 2019
Q. stewardiana	褐叶青冈	YL20190417001	MN199023.1	30.11	118.17	813	Li et al., 2020

## Sheet: S2
Table S2 Species distribution information for the species of Quercus section Cyclobalanopsis and outgroups mentioned in this study (in Flora of China).
Species	Habitat	Elevation	Domestic distribution	Foreign distribution	State
Quercus pachyloma	Wet forests on mountain slopes and in valleys	200–1000 m	Fujian, Guangdong, Guangxi, Guizhou, Hunan, Jiangxi, Taiwan, Yunnan		AC
Quercus jenseniana	Mixed mesophytic forests on mountain slopes, valleys, and along rivers	300–1700 m	Fujian, Guangdong, Guangxi, Guizhou, Hubei, Hunan, Jiangxi, Yunnan, Zhejiang		AC
Quercus yonganensis	Forests and forest margins in mountains	1000–1400 m	Fujian (Yong’an Xian)		A
Quercus gambleana	Mixed mesophytic forests in mountains	1100–3000 m	Guizhou, Hubei, Sichuan, Xizang, Yunnan	NE India	AB
Quercus patelliformis	Wet broad-leaved evergreen forests in mountains	400–1000 m	Guangdong, Guangxi, Hainan, S Jiangxi		AC
Quercus phanera	Mixed mesophytic forests in mountains	900–2000 m	Guangxi, Hainan		C
Quercus kouangsiensis	Wet, broad-leaved evergreen forests in mountains	200–2000 m	Guangdong, Guangxi, Hunan, Yunnan		AC
Quercus austrocochinchinensis	Sparse forests in mountain valleys and on river banks	700–1000 m	Yunnan	Thailand, Vietnam	C
Quercus rex	Dense forests in valleys	1100–1800 m	S to W Yunnan	NE India, Laos, Myanmar, Vietnam	BC
Quercus langbianensis	Dense broad-leaved evergreen forests in mountains	1400–2000 m	SE Yunnan	Vietnam	C
Quercus austroglauca	Broad-leaved evergreen forests in mountains	800–1500 m	SE Yunnan (Xichou Xian)		C
Quercus blakei	Dense forests on mountain valleys	100–2500 m	Guangdong, Guangxi, Guizhou, Hainan	Laos, Vietnam	AC
Quercus morii	Broad-leaved evergreen forests in mountains	1600–2600 m	Taiwan		A
Quercus hypophaea	Broad-leaved evergreen forests	near sea level to 1100 m	SE Taiwan		A
Quercus longinux	Broad-leaved evergreen forests in mountains	300–2500 m	Taiwan		A
Quercus brandisiana	Pine and oak forest on open slopes	360–1600 m	Yunnan	Myanmar, Thailand	C
Quercus chapensis	Wet broad-leaved evergreen forests in mountain valleys	1300–2000 m	S to SE Yunnan	Vietnam	C
Quercus daimingshanensis	Mixed mesophytic forests in mountains	ca. 1000 m	Guangxi (Daming Shan)		C
Quercus tiaoloshanica	Broad-leaved evergreen forests in mountains	900–1400 m	Hainan (Diaoluo Shan)		C
Quercus disciformis	Broad-leaved evergreen forests in mountains	200–1500 m	SW Guangdong, Guangxi, Guizhou, Hainan, Hunan		AC
Quercus blakei var. parvifolia	Dense forests on mountain valleys	100–2500 m	Guangdong, Guangxi, Guizhou, Hainan	Laos, Vietnam	AC
Quercus macrocalyx	Dense forests in mountains	500–1500 m	Fujian, Guangdong, Guangxi, Guizhou, Hainan, Hunan, Jiangxi, Yunnan	Laos, Vietnam	AC
Quercus chungii	Broad-leaved evergreen forests on mountain slopes and in valleys	200–800 m	Fujian, Guangdong, Guangxi, Hunan, Jiangxi		A
Quercus sessilifolia	Mixed mesophytic forests in mountains	1000–1700 m	Anhui, Fujian, Guangdong, Guangxi, Guizhou, Hubei, Hunan, Jiangsu, Jiangxi, Sichuan, Taiwan, Zhejiang	Japan	A
Quercus oxyodon	Mixed mesophytic forests on mountain slopes and in valleys	700–2800 m	Guangdong, Guangxi, Guizhou, Hubei, Hunan, Jiangxi, Shaanxi, Sichuan, SE Xizang, Yunnan, Zhejiang	Bhutan, NE India, Myanmar, Nepal	AB
Quercus kiukiangensis	Mixed mesophytic forests in mountains	1300–2000 m.	Xizang, NW Yunnan		B
Quercus lamellosa	Mixed mesophytic forests in mountains	1300–2500 m	W Guangxi, Xizang, Yunnan	Bhutan, NE India, N Myanmar, Nepal, Sikkim, N Thailand	BC
Quercus augustinii	Forests in mountains	1200–2700 m	Guangxi, Guizhou, Yunnan	Vietnam	C
Quercus bambusifolia	Dense forests in mountains	500–2200 m	Guangdong, Guangxi, Hainan	Vietnam	C
Quercus championii	Broad-leaved evergreen forests in mountains	100–1700 m	Fujian, Guangdong, Guangxi, Hainan, Taiwan, Yunnan		AC
Quercus bella	Wet forests in mountains and hills	200–700 m	Guangdong, Guangxi, Hainan		C
Quercus yingjiangensis	Mountains	ca. 2500 m	W Yunnan (Yingjiang Xian)		B
Quercus delavayi	Lauraceous or mixed Quercus and Pinus forests in mountains	1000–2800 m	Guangxi, Guizhou, Hubei, Sichuan, Yunnan		AC
Quercus kerrii	Sparse forests in mountains	100–1800 m	Guangxi, Guizhou, Hainan, Yunnan	N Thailand, Vietnam	C
Quercus lobbii	Quercus and Pinus forests in mountains	2800–3300 m	W Yunnan	NE India	B
Quercus argyrotricha	Broad-leaved evergreen forests on mountain slopes and in valleys	ca. 1600 m	Guizhou		A
Quercus acuta			Guangdong, Xianggang, Taiwan	Korea, Japan	A
Quercus arbutifolia	Broad-leaved evergreen forests on mountain slopes and peaks	1600–1800 m	Fujian, Guangdong, S Hunan		A
Quercus ciliaris	Mixed mesophytic forests in mountains	500–2600 m	Anhui, Fujian, Gansu, Guangdong, Guangxi, Guizhou, W Hubei, Hunan, Jiangsu, Jiangxi, Shaanxi, Sichuan, Zhejiang		A
Quercus edithiae	Broad-leaved evergreen forests in mountains	400–1800 m	Guangdong, Guangxi, Hainan	Vietnam	C
Quercus gilva	Broad-leaved evergreen forests in mountains	300–1500 m	Fujian, Guangdong, Guizhou, Hunan, Taiwan, Zhejiang	Japan	A
Quercus glauca	Broad-leaved evergreen forests and mixed mesophytic forests on mountain slopes or in valleys	below 100–2600 m	Anhui, Fujian, Gansu, Guangdong, Guangxi, Guizhou, Henan, Hubei, Hunan, Jiangsu, Jiangxi, Shaanxi, Sichuan, Taiwan, Xizang, Yunnan, Zhejiang	Afghanistan, Bhutan, N India, Japan, Kashmir, Korea, Nepal, Sikkim, Vietnam	ABC
Quercus litseoides	Sparse forests in mountains	700–1000 m	SE Guangdong, SW Guangxi		C
Quercus multinervis	Often in pure stands in mountains	1000–2000 m	S Anhui, Fujian, NE Guangxi, W Hubei, Hunan, Jiangxi, Shaanxi, E Sichuan		A
Quercus myrsinifolia	Mixed mesophytic forests in mountain valleys	200–2500 m	Anhui, Fujian, Guangdong, Guangxi, Guizhou, Henan, Hunan, Jiangsu, Jiangxi, Shaanxi, Sichuan, Taiwan, Yunnan, Zhejiang	Japan, Korea, Laos, N Thailand, Vietnam	AC
Quercus ningangensis			Guangxi, Hunan, Jiangxi		A
Quercus saravanensis	Wet forests in mountains	ca. 1700 m	Yunnan	Laos, Vietnam	C
Quercus schottkyana	Broad-leaved evergreen forests in mountains	1500–2500 m	Guizhou, Sichuan, Yunnan		B
Quercus sichourensis	Broad-leaved evergreen forests in mountains	800–1500 m	SE Yunnan		C
Quercus stewardiana	Mixed mesophytic forests on mountain tops and slopes	1000–2800 m	Anhui, Guangdong, Guangxi, Guizhou, Hubei, Hunan, Jiangxi, Sichuan, Yunnan, Zhejiang		AC
Quercus serrata	Deciduous forests	below 100–2000 m.	Anhui, Fujian, Gansu, Guangdong, Guangxi, Guizhou, Henan, Hubei, Hunan, Jiangsu, Jiangxi, S Liaoning, Shaanxi, Shandong, S Shanxi, Sichuan, Taiwan, Yunnan, Zhejiang	Japan, Korea	AC
Quercus acutissima	Deciduous forests	below 100–2200 m	Anhui, Fujian, Guangdong, Guangxi, Guizhou, Hainan, Hebei, Henan, Hubei, Hunan, Jiangsu, Jiangxi, Liaoning, Shaanxi, Shandong, Shanxi, Sichuan, SE Xizang, Yunnan, Zhejiang	Bhutan, Cambodia, NE India, Japan, Korea, Myanmar, Nepal, N Thailand, Vietnam	ABC
Quercus aquifolioides	Montane forests to subalpine scrub	2000–4500 m	Guizhou, W Sichuan, Xizang, Yunnan	Bhutan, Myanmar	B

## Sheet: S3
Table S3 Basic features of 50 chloroplast genomes of Quercus section Cyclobalanopsis.
Species	Length (bp)				GC content (%)				Gene Number
	Total	LSC	IR	SSC	Total	LSC	IR	SSC	Gene	PCGs	rRNA	tRNA
Q. pachyloma	160655	90247	25748	18912	36.9	34.74	42.83	31.09	131 (18)	86 (7)	8 (4)	37 (7)
Q. jenseniana	160812	90247	25842	18881	36.89	34.73	42.77	31.09	131 (18)	86 (7)	8 (4)	37 (7)
Q. yonganensis	160834	90244	25840	18910	36.9	34.75	42.77	31.11	131 (18)	86 (7)	8 (4)	37 (7)
Q. gambleana	161032	90276	25931	18894	36.86	34.76	42.63	31.04	131 (18)	86 (7)	8 (4)	37 (7)
Q. patelliformis	160823	90263	25842	18876	36.89	34.74	42.77	31.11	131 (18)	86 (7)	8 (4)	37 (7)
Q. phanera	160814	90249	25842	18881	36.89	34.74	42.77	31.09	131 (18)	86 (7)	8 (4)	37 (7)
Q. kouangsiensis	160800	90271	25811	18907	36.89	34.74	42.79	31.05	131 (18)	86 (7)	8 (4)	37 (7)
Q. austrocochinchinensis	160768	90231	25835	18867	36.92	34.77	42.78	31.13	131 (18)	86 (7)	8 (4)	37 (7)
Q. rex	160843	90282	25839	18883	36.9	34.75	42.78	31.1	131 (18)	86 (7)	8 (4)	37 (7)
Q. langbianensis	160798	90252	25821	18904	36.9	34.74	42.79	31.1	131 (18)	86 (7)	8 (4)	37 (7)
Q. austroglauca	160852	90282	25841	18888	36.88	34.72	42.77	31.08	131 (18)	86 (7)	8 (4)	37 (7)
Q. blakei	160765	90208	25832	18893	36.86	34.72	42.73	31.06	131 (18)	86 (7)	8 (4)	37 (7)
Q. morii	160788	90241	25820	18907	36.9	34.74	42.79	31.12	131 (18)	86 (7)	8 (4)	37 (7)
Q. hypophaea	160549	90240	25820	18669	36.93	34.76	42.79	31.22	131 (18)	86 (7)	8 (4)	37 (7)
Q. longinux	160814	90253	25866	18829	36.9	34.74	42.75	31.15	131 (18)	86 (7)	8 (4)	37 (7)
Q. brandisiana	161914	90577	26581	18175	36.8	34.69	42.32	31.2	131 (18)	86 (7)	8 (4)	37 (7)
Q. chapensis	160835	90258	25840	18897	36.88	34.73	42.77	31.08	131 (18)	86 (7)	8 (4)	37 (7)
Q. daimingshanensis	160723	90160	25828	18907	36.87	34.72	42.75	31.01	131 (18)	86 (7)	8 (4)	37 (7)
Q. tiaoloshanica	160805	90277	25811	18906	36.89	34.73	42.79	31.05	131 (18)	86 (7)	8 (4)	37 (7)
Q. disciformis	160808	90247	25842	18877	36.89	34.74	42.77	31.12	131 (18)	86 (7)	8 (4)	37 (7)
Q. blakei var. parvifolia	160816	90251	25842	18881	36.89	34.74	42.77	31.1	131 (18)	86 (7)	8 (4)	37 (7)
Q. macrocalyx	161269	90496	25898	18977	36.73	34.57	42.7	30.72	131 (18)	86 (7)	8 (4)	37 (7)
Q. chungii	160646	90130	25820	18876	36.92	34.76	42.79	31.11	131 (18)	86 (7)	8 (4)	37 (7)
Q. sessilifolia	160822	90255	25842	18883	36.89	34.74	42.77	31.1	131 (18)	86 (7)	8 (4)	37 (7)
Q. oxyodon	161276	90544	25868	18996	36.84	34.71	42.71	31.05	131 (18)	86 (7)	8 (4)	37 (7)
Q. kiukiangensis	161276	90544	25868	18996	36.85	34.72	42.71	31.05	131 (18)	86 (7)	8 (4)	37 (7)
Q. lamellosa	160098	89725	25789	18795	36.92	34.81	42.72	31.05	131 (18)	86 (7)	8 (4)	37 (7)
Q. augustinii	160926	90363	25827	18909	36.9	34.78	42.75	31.06	131 (18)	86 (7)	8 (4)	37 (7)
Q. bambusifolia	160832	90275	25840	18877	36.89	34.73	42.77	31.11	131 (18)	86 (7)	8 (4)	37 (7)
Q. championii	160762	90224	25835	18868	36.92	34.77	42.78	31.12	131 (18)	86 (7)	8 (4)	37 (7)
Q. bella	160802	90242	25842	18876	36.89	34.73	42.77	31.12	131 (18)	86 (7)	8 (4)	37 (7)
Q. yingjiangensis	160835	90258	25840	18897	36.88	34.73	42.77	31.08	131 (18)	86 (7)	8 (4)	37 (7)
Q. delavayi	160767	90188	25834	18911	36.9	34.76	42.77	31.08	131 (18)	86 (7)	8 (4)	37 (7)
Q. kerrii	160827	90248	25834	18911	36.89	34.75	42.77	31.07	131 (18)	86 (7)	8 (4)	37 (7)
Q. lobbii	160846	90228	25860	18898	36.88	34.73	42.75	31.1	131 (18)	86 (7)	8 (4)	37 (7)
Q. argyrotricha	160789	90245	25822	18900	36.9	34.74	42.79	31.1	131 (18)	86 (7)	8 (4)	37 (7)
Q. acuta	160533	90210	25839	18645	36.93	34.75	42.78	31.24	131 (18)	86 (7)	8 (4)	37 (7)
Q. arbutifolia	160817	90210	25809	18989	36.9	34.75	42.78	31.1	131 (18)	86 (7)	8 (4)	37 (7)
Q. ciliaris	160842	90294	25823	18902	36.89	34.74	42.78	31.09	131 (18)	86 (7)	8 (4)	37 (7)
Q. edithiae	160806	90279	25811	18906	36.89	34.73	42.79	31.06	131 (18)	86 (7)	8 (4)	37 (7)
Q. gilva	160742	90192	25839	18872	36.91	34.77	42.77	31.13	131 (18)	86 (7)	8 (4)	37 (7)
Q. glauca	160798	90229	25831	18907	36.9	34.74	42.78	31.09	131 (18)	86 (7)	8 (4)	37 (7)
Q. litseoides	160782	90235	25840	18867	36.9	34.74	42.77	31.13	131 (18)	86 (7)	8 (4)	37 (7)
Q. multinervis	160778	90189	25840	18909	36.9	34.76	42.77	31.1	131 (18)	86 (7)	8 (4)	37 (7)
Q. myrsinifolia	160803	90223	25840	18900	36.89	34.74	42.77	31.09	131 (18)	86 (7)	8 (4)	37 (7)
Q. ningangensis	160736	90182	25825	18904	36.89	34.74	42.76	31.09	131 (18)	86 (7)	8 (4)	37 (7)
Q. saravanensis	160767	90220	25825	18897	36.89	34.72	42.76	31.08	131 (18)	86 (7)	8 (4)	37 (7)
Q. schottkyana	160746	90136	25834	18942	36.9	34.78	42.76	31.06	131 (18)	86 (7)	8 (4)	37 (7)
Q. sichourensis	160681	90154	25835	18857	36.92	34.77	42.78	31.15	131 (18)	86 (7)	8 (4)	37 (7)
Q. stewardiana	160842	90294	25823	18902	36.89	34.74	42.78	31.09	131 (18)	86 (7)	8 (4)	37 (7)

## Sheet: S4
Table S4 Summary of the simple sequence repeats (SSRs) in 50 chloroplast genomes of Quercus section Cyclobalanopsis.
Species	Number of SSRs	Repeats types of SSRs						Base types of SSRs																	Distribution of SSRs
		mono-	di-	tri-	tetra-	penta-	hexa-	A/T	C/G	AG/CT	AT/AT	AAG/CTT	AAT/ATT	AAAT/ATTT	AATG/ATTC	AATT/AATT	AAAAT/ATTTT	AAATT/AATTT	AATAG/ATTCT	AATAT/ATATT	AATGC/ATTGC	AAAAAT/ATTTTT	AAATAT/ATATTT	AATACT/AGTATT	LSC	SSC	IRs	IGS	CDS	intron
Q. pachyloma	121	85	15	7	11	3		79	6	3	12	1	6	8	1	2	1				2				91	20	10	85	17	19
Q. jenseniana	115	81	15	7	9	3		76	5	3	12	1	6	6	1	2	1				2				88	17	10	82	17	16
Q. yonganensis	117	81	15	7	11	3		75	6	3	12	1	6	8	1	2	1				2				90	17	10	83	16	18
Q. gambleana	115	79	17	6	9	3	1	72	7	3	14	1	5	7	1	1	1				2	1			86	17	12	78	19	18
Q. patelliformis	116	81	15	8	9	3		76	5	3	12	1	7	6	1	2	1				2				89	17	10	83	17	16
Q. phanera	114	80	15	7	9	3		75	5	3	12	1	6	6	1	2	1				2				87	17	10	80	17	17
Q. kouangsiensis	117	80	15	7	11	4		76	4	3	12	1	6	8	1	2	1	1			2				89	18	10	83	17	17
Q. austrocochinchinensis	110	74	15	7	11	3		69	5	3	12	1	6	8	1	2	1				2				85	15	10	80	15	15
Q. rex	115	81	15	7	9	3		76	5	3	12	1	6	6	1	2	1				2				88	17	10	80	17	18
Q. langbianensis	117	80	15	7	11	3	1	75	5	3	12	1	6	8	1	2	1				2		1		91	16	10	83	16	18
Q. austroglauca	116	80	15	7	11	3		76	4	3	12	1	6	8	1	2	1				2				90	16	10	83	16	17
Q. blakei	123	88	16	6	10	3		82	6	4	12	1	5	7	1	2	1				2				93	22	8	87	16	20
Q. morii	115	79	15	7	11	3		74	5	3	12	1	6	8	1	2	1				2				89	16	10	82	16	17
Q. hypophaea	116	80	15	7	11	3		74	6	3	12	1	6	8	1	2	1				2				88	18	10	81	16	19
Q. longinux	117	81	15	7	11	3		76	5	3	12	1	6	8	1	2	1				2				89	18	10	83	16	18
Q. brandisiana	119	77	18	8	11	5		73	4	3	15	1	7	8	1	2	1			2	2				88	21	10	84	18	17
Q. chapensis	113	79	13	7	11	3		74	5	1	12	1	6	8	1	2	1				2				90	15	8	79	16	18
Q. daimingshanensis	120	86	14	6	11	3		81	5	3	11	1	5	8	1	2	1				2				93	19	8	85	15	20
Q. tiaoloshanica	116	79	15	7	11	4		76	3	3	12	1	6	8	1	2	1	1			2				89	17	10	83	16	17
Q. disciformis	115	81	15	7	9	3		76	5	3	12	1	6	6	1	2	1				2				88	17	10	82	17	16
Q. blakei var. parvifolia	113	79	15	7	9	3		74	5	3	12	1	6	6	1	2	1				2				86	17	10	80	17	16
Q. macrocalyx	134	88	18	8	12	6	2	81	7	4	14	1	7	9	1	2	1	1	1	1	2	1		1	102	22	10	93	19	22
Q. chungii	114	78	15	7	11	3		75	3	3	12	1	6	8	1	2	1				2				86	18	10	79	17	18
Q. sessilifolia	113	79	15	7	9	3		75	4	3	12	1	6	6	1	2	1				2				86	17	10	82	15	16
Q. oxyodon	119	81	17	7	9	5		77	4	3	14	1	6	6	1	2	1		1	1	2				92	17	10	83	17	19
Q. kiukiangensis	119	81	17	7	9	5		77	4	3	14	1	6	6	1	2	1		1	1	2				92	17	10	83	17	19
Q. lamellosa	117	80	18	6	10	3		74	6	3	15	1	5	7	1	2	1				2				89	18	10	80	18	19
Q. augustinii	120	84	15	6	10	3	2	77	7	3	12	1	5	8	1	1	1				2	2			91	17	12	79	17	24
Q. bambusifolia	117	81	15	7	11	3		76	5	3	12	1	6	8	1	2	1				2				91	16	10	83	16	18
Q. championii	111	75	15	7	11	3		70	5	3	12	1	6	8	1	2	1				2				86	15	10	80	15	16
Q. bella	114	80	15	7	9	3		76	4	3	12	1	6	6	1	2	1				2				87	17	10	81	17	16
Q. yingjiangensis	113	79	13	7	11	3		74	5	1	12	1	6	8	1	2	1				2				90	15	8	79	16	18
Q. delavayi	119	83	15	7	11	3		76	7	3	12	1	6	8	1	2	1				2				91	18	10	84	16	19
Q. kerrii	120	84	15	7	11	3		79	5	3	12	1	6	8	1	2	1				2				93	17	10	86	16	18
Q. lobbii	117	81	15	7	11	3		76	5	3	12	1	6	8	1	2	1				2				90	17	10	85	16	16
Q. argyrotricha	117	81	15	7	11	3		77	4	3	12	1	6	8	1	2	1				2				89	18	10	84	16	17
Q. acuta	114	79	15	7	10	3		74	5	3	12	1	6	7	1	2	1				2				86	18	10	79	17	18
Q. arbutifolia	120	84	15	7	11	3		80	4	3	12	1	6	8	1	2	1				2				92	18	10	84	16	20
Q. ciliaris	118	80	15	7	11	5		76	4	3	12	1	6	8	1	2	2	1			2				90	18	10	83	17	18
Q. edithiae	116	79	15	7	11	4		76	3	3	12	1	6	8	1	2	1	1			2				89	17	10	83	16	17
Q. gilva	113	77	15	7	11	3		72	5	3	12	1	6	8	1	2	1				2				86	17	10	81	16	16
Q. glauca	118	82	15	7	11	3		78	4	3	12	1	6	8	1	2	1				2				91	17	10	84	16	18
Q. litseoides	118	82	15	7	11	3		77	5	3	12	1	6	8	1	2	1				2				91	17	10	84	16	18
Q. multinervis	116	81	15	6	11	3		75	6	3	12	1	5	8	1	2	1				2				89	17	10	82	16	18
Q. myrsinifolia	119	83	15	7	11	3		79	4	3	12	1	6	8	1	2	1				2				91	18	10	83	17	19
Q. ningangensis	115	79	15	7	11	3		75	4	3	12	1	6	8	1	2	1				2				91	14	10	80	14	21
Q. saravanensis	117	81	15	7	11	3		77	4	3	12	1	6	8	1	2	1				2				92	15	10	83	14	20
Q. schottkyana	117	82	15	6	11	3		76	6	3	12	1	5	8	1	2	1				2				90	17	10	82	14	21
Q. sichourensis	114	78	15	7	11	3		73	5	3	12	1	6	8	1	2	1				2				88	16	10	81	16	17
Q. stewardiana	118	80	15	7	11	5		76	4	3	12	1	6	8	1	2	2			1	2				90	18	10	83	17	18
Total	5837	4033	761	346	525	166	6	3789	244	148	613	50	296	377	50	98	52	5	3	6	100	4	1	1	4478	863	496	4119	817	901

## Sheet: S5
Table S5 The number and length distribution of repeats of various types in 50 chloroplast genomes of Quercus section Cyclobalanopsis.
Species	Number of M	Length distribution of M				Number of dispersed repeat sequences					Length distribution of dispersed repeat sequences
		10-19	20-29	30-39	>40	Total	F	R	C	P	<30	31-40	41-50	51-60	>60
Q. pachyloma	6	1	3	2		40	16	3	1	20	17	21	1	1
Q. jenseniana	7	1	4	2		39	14	2	1	22	16	21	1	1
Q. yonganensis	8	1	5	2		41	16	3	1	21	18	21	1	1
Q. gambleana	9		6	2	1	49	22	1		26	13	17	1	6	12
Q. patelliformis	7	1	4	2		39	14	2	1	22	16	21	1	1
Q. phanera	7	1	4	2		39	14	2	1	22	16	21	1	1
Q. kouangsiensis	9	2	5	2		40	15	3	1	21	18	20	1	1
Q. austrocochinchinensis	7	1	4	2		40	14	3	1	22	17	21	1	1
Q. rex	7	1	4	2		37	14	2	1	20	16	19	1	1
Q. langbianensis	8		6	2		38	14	3	1	20	17	19	1	1
Q. austroglauca	7	1	4	2		42	15	4	1	22	17	23	1	1
Q. blakei	9	1	6	2		39	14	3	1	21	16	19	3	1
Q. morii	8	1	5	2		37	14	3	1	19	18	17	1	1
Q. hypophaea	8		6	2		37	15	2	1	19	17	18	1	1
Q. longinux	7	1	4	2		41	16	3	1	21	17	22	1	1
Q. brandisiana	8	2	4	2		36	13	2	1	20	17	17	1		1
Q. chapensis	8	1	5	2		40	15	3	1	21	16	22	1	1
Q. daimingshanensis	8		6	2		42	14	4	2	22	18	20	3	1
Q. tiaoloshanica	9	2	5	2		38	14	3	1	20	17	19	1	1
Q. disciformis	7	1	4	2		39	14	2	1	22	16	21	1	1
Q. blakei var. parvifolia	7	1	4	2		39	14	2	1	22	16	21	1	1
Q. macrocalyx	9		7	2		38	15	3	2	18	19	17	1		1
Q. chungii	7	1	4	2		36	13	3	1	19	17	17	1	1
Q. sessilifolia	7	1	4	2		40	14	2	1	23	17	21	1	1
Q. oxyodon	11	1	8	2		33	12	3		18	21	10	1	1
Q. kiukiangensis	11	1	8	2		33	12	3		18	21	10	1	1
Q. lamellosa	10		7	3		49	19	3	1	26	15	23	2	1	8
Q. augustinii	8	1	4	2	1	33	14	2		17	13	16	1	3
Q. bambusifolia	8	1	5	2		41	15	4	1	21	16	23	1	1
Q. championii	7	1	4	2		40	14	3	1	22	17	21	1	1
Q. bella	7	1	4	2		40	14	3	1	22	16	22	1	1
Q. yingjiangensis	8	1	5	2		40	15	3	1	21	16	22	1	1
Q. delavayi	10	2	6	2		49	20	5	2	22	19	27	2	1
Q. kerrii	10	2	6	2		49	19	21		9	3	42	2	2
Q. lobbii	10	3	5	2		46	18	3	1	24	17	23	1	5
Q. argyrotricha	8	1	5	2		35	13	2	1	19	16	17	1	1
Q. acuta	8	1	5	2		42	16	4	1	21	18	22	1	1
Q. arbutifolia	10	1	5	2	2	46	20	3	1	22	18	24	2		2
Q. ciliaris	9	1	5	2	1	43	18	2	1	22	18	21	2	1	1
Q. edithiae	9	2	5	2		38	14	3	1	20	17	19	1	1
Q. gilva	7	1	4	2		43	16	3	1	23	20	20	2	1
Q. glauca	8	1	5	2		42	16	3	1	22	18	22	2
Q. litseoides	7	1	4	2		41	14	4	2	21	17	22	1	1
Q. multinervis	8	1	5	2		42	16	3	2	21	19	21	1	1
Q. myrsinifolia	8	1	5	2		43	17	3	1	22	18	23	1	1
Q. ningangensis	8	1	5	2		41	16	3	1	21	16	23	1	1
Q. saravanensis	8	1	5	2		41	15	3	2	21	17	22	1	1
Q. schottkyana	9	1	5	2	1	40	17	1	1	21	17	20	1	1	1
Q. sichourensis	7	1	4	2		42	17	3	1	21	16	24	1	1
Q. stewardiana	9	1	5	2	1	43	18	2	1	22	18	21	2	1	1
Total	407	52	247	101	7	2021	768	158	51	1044	839	1035	62	58	27

## Sheet: S6
Table S6 Codon parameter characterization of 50 chloroplast genomes of Quercus section Cyclobalanopsis.
Species	GC1(%)	GC2(%)	GC3(%)	GC_all(%)	GC3s(%)	ENc	CAI	CBI	Fop	Number of codons
Q. pachyloma	46	37.67	29.81	37.83	26.9	49.93	0.166	-0.101	0.353	20, 414
Q. jenseniana	45.98	37.64	29.8	37.81	26.9	49.93	0.167	-0.101	0.354	20, 439
Q. yonganensis	46	37.68	29.81	37.83	26.9	49.93	0.166	-0.101	0.354	20, 414
Q. gambleana	45.97	37.64	29.8	37.8	26.9	49.95	0.167	-0.101	0.354	20, 425
Q. patelliformis	45.93	37.72	29.84	37.83	26.9	49.93	0.167	-0.101	0.354	20, 439
Q. phanera	45.98	37.64	29.81	37.81	26.9	49.92	0.167	-0.101	0.354	20, 439
Q. kouangsiensis	45.99	37.64	29.81	37.81	26.9	49.92	0.167	-0.1	0.354	20, 436
Q. austrocochinchinensis	45.99	37.64	29.8	37.81	27	49.96	0.166	-0.101	0.354	20, 414
Q. rex	45.91	37.58	29.69	37.72	26.9	49.92	0.167	-0.1	0.354	20, 414
Q. langbianensis	45.98	37.68	29.79	37.82	26.9	49.92	0.167	-0.101	0.354	20, 414
Q. austroglauca	46	37.67	29.82	37.83	26.9	49.9	0.167	-0.101	0.354	20, 411
Q. blakei	46.01	37.61	29.85	37.82	26.9	49.91	0.167	-0.101	0.353	20, 420
Q. morii	46.01	37.61	29.85	37.82	26.9	49.93	0.166	-0.101	0.354	20, 414
Q. hypophaea	46.02	37.71	29.93	37.89	26.9	49.91	0.166	-0.101	0.354	20, 414
Q. longinux	45.98	37.64	29.83	37.82	26.9	49.93	0.167	-0.1	0.354	20, 423
Q. brandisiana	45.97	37.68	29.82	37.82	26.9	49.87	0.166	-0.102	0.353	20, 284
Q. chapensis	46.01	37.68	29.83	37.84	26.9	49.91	0.167	-0.101	0.354	20, 414
Q. daimingshanensis	45.99	37.64	29.81	37.81	26.9	49.92	0.167	-0.101	0.354	20, 401
Q. tiaoloshanica	46	37.66	29.79	37.82	26.9	49.92	0.167	-0.1	0.354	20, 436
Q. disciformis	46.01	37.67	29.8	37.83	26.9	49.93	0.167	-0.101	0.354	20, 439
Q. blakei var. parvifolia	46.06	37.68	29.79	37.84	26.9	49.92	0.167	-0.101	0.354	20, 439
Q. macrocalyx	45.98	37.69	29.81	37.82	26.8	49.79	0.167	-0.1	0.354	20, 343
Q. chungii	46	37.68	29.8	37.83	26.9	49.92	0.166	-0.101	0.354	20, 433
Q. sessilifolia	45.99	37.64	29.81	37.81	26.9	49.93	0.166	-0.101	0.354	20, 414
Q. oxyodon	45.99	37.64	29.81	37.81	27	49.93	0.167	-0.101	0.354	20, 304
Q. kiukiangensis	45.98	37.63	29.8	37.8	27	49.93	0.167	-0.101	0.354	20, 304
Q. lamellosa	46.01	37.68	29.84	37.84	27	50.03	0.166	-0.1	0.354	20, 263
Q. augustinii	46	37.68	29.81	37.83	26.9	49.93	0.167	-0.101	0.354	20, 413
Q. bambusifolia	46	37.67	29.81	37.83	26.9	49.94	0.166	-0.101	0.354	20, 433
Q. championii	45.99	37.66	29.79	37.81	27	49.95	0.166	-0.101	0.354	20, 414
Q. bella	45.93	37.69	29.8	37.81	26.9	49.93	0.167	-0.101	0.354	20, 439
Q. yingjiangensis	46	37.68	29.81	37.83	26.9	49.91	0.167	-0.101	0.354	20, 414
Q. delavayi	46	37.67	29.81	37.83	26.9	49.92	0.167	-0.1	0.354	20, 395
Q. kerrii	45.99	37.66	29.82	37.82	26.9	49.91	0.166	-0.101	0.353	20, 283
Q. lobbii	46.04	37.67	29.79	37.83	26.9	49.93	0.166	-0.101	0.354	20, 426
Q. argyrotricha	46	37.66	29.79	37.82	26.9	49.92	0.166	-0.101	0.354	20, 414
Q. acuta	46	37.64	29.8	37.81	26.9	49.93	0.167	-0.1	0.354	20, 440
Q. arbutifolia	46.06	37.69	29.81	37.85	26.9	49.93	0.166	-0.101	0.353	20, 299
Q. ciliaris	46	37.68	29.8	37.83	26.9	49.92	0.166	-0.101	0.353	20, 411
Q. edithiae	45.98	37.64	29.81	37.81	26.9	49.92	0.167	-0.1	0.354	20, 436
Q. gilva	46.01	37.68	29.83	37.84	26.9	49.95	0.166	-0.101	0.354	20, 414
Q. glauca	46	37.68	29.82	37.84	26.9	49.94	0.166	-0.101	0.353	20, 411
Q. litseoides	46.01	37.67	29.82	37.83	26.9	49.93	0.167	-0.101	0.354	20, 414
Q. multinervis	46	37.68	29.81	37.83	26.9	49.93	0.166	-0.101	0.354	20, 414
Q. myrsinifolia	46	37.67	29.81	37.83	26.9	49.93	0.166	-0.101	0.354	20, 414
Q. ningangensis	45.96	37.66	29.82	37.81	26.9	49.95	0.166	-0.101	0.354	20, 401
Q. saravanensis	45.99	37.66	29.81	37.82	26.9	49.93	0.167	-0.101	0.354	20, 409
Q. schottkyana	46	37.67	29.81	37.82	26.9	49.93	0.166	-0.101	0.353	20, 412
Q. sichourensis	46	37.67	29.81	37.83	26.9	49.93	0.166	-0.101	0.353	20, 414
Q. stewardiana	46	37.68	29.8	37.83	26.9	49.92	0.166	-0.101	0.353	20, 411

## Sheet: S7
Table S7 The relative synonymous codon usage in 50 chloroplast genomes of Quercus section Cyclobalanopsis.
Species	GCA	GCC	GCG	GCU	UGC	UGU	GAC	GAU	GAA	GAG	UUC	UUU	GGA	GGC	GGG	GGU	CAC	CAU	AUA	AUC	AUU	AAA	AAG	CUA	CUC	CUG	CUU	UUA	UUG	AAC	AAU	CCA	CCC	CCG	CCU	CAA	CAG	AGA	AGG	CGA	CGC	CGG	CGU	AGC	AGU	UCA	UCC	UCG	UCU
Q. pachyloma	1.102	0.619	0.5009	1.7782	0.5603	1.4397	0.3775	1.6225	1.5296	0.4704	0.6727	1.3273	1.5146	0.484	0.7032	1.2982	0.46	1.54	0.9489	0.5787	1.4725	1.5087	0.4913	0.8053	0.3914	0.3998	1.2135	1.9625	1.2276	0.4539	1.5461	1.0909	0.817	0.5809	1.5112	1.5419	0.4581	1.8496	0.6476	1.3442	0.4023	0.4415	1.3148	0.3742	1.2394	1.171	1.0101	0.5835	1.6217
Q. jenseniana	1.101	0.6184	0.5004	1.7802	0.5603	1.4397	0.3795	1.6205	1.5292	0.4708	0.6714	1.3286	1.5124	0.4833	0.705	1.2992	0.46	1.54	0.9472	0.5787	1.4742	1.515	0.485	0.8032	0.3917	0.4002	1.2147	1.9671	1.2231	0.453	1.547	1.0909	0.8217	0.5809	1.5065	1.5426	0.4574	1.8412	0.6481	1.3453	0.4026	0.4419	1.3208	0.374	1.2386	1.1743	1.0094	0.5831	1.6206
Q. yonganensis	1.102	0.619	0.5009	1.7782	0.5603	1.4397	0.3751	1.6249	1.5296	0.4704	0.6721	1.3279	1.5146	0.484	0.7032	1.2982	0.4609	1.5391	0.9477	0.579	1.4733	1.5087	0.4913	0.8056	0.3915	0.4	1.2141	1.9634	1.2254	0.4539	1.5461	1.0943	0.816	0.5802	1.5094	1.5413	0.4587	1.848	0.6471	1.3431	0.402	0.4412	1.3186	0.3742	1.2394	1.171	1.0101	0.5835	1.6217
Q. gambleana	1.101	0.622	0.4933	1.7837	0.5579	1.4421	0.3804	1.6196	1.5305	0.4695	0.6679	1.3321	1.5117	0.4897	0.706	1.2925	0.4631	1.5369	0.9516	0.5726	1.4758	1.5192	0.4808	0.7983	0.3977	0.3921	1.2243	1.969	1.2186	0.4559	1.5441	1.0926	0.8076	0.5843	1.5154	1.5385	0.4615	1.8329	0.6634	1.3415	0.4128	0.4472	1.3022	0.3705	1.2403	1.196	1.0107	0.5678	1.6148
Q. patelliformis	1.101	0.6184	0.5004	1.7802	0.5603	1.4397	0.3795	1.6205	1.5305	0.4695	0.6714	1.3286	1.5124	0.4833	0.705	1.2992	0.46	1.54	0.9461	0.5797	1.4742	1.5109	0.4891	0.8036	0.3891	0.4004	1.2152	1.968	1.2237	0.453	1.547	1.0922	0.8227	0.5816	1.5035	1.5432	0.4568	1.8446	0.6476	1.3442	0.4023	0.4415	1.3197	0.3737	1.2378	1.1735	1.0087	0.5827	1.6236
Q. phanera	1.101	0.6184	0.5004	1.7802	0.5603	1.4397	0.3795	1.6205	1.5305	0.4695	0.6732	1.3268	1.5124	0.4833	0.705	1.2992	0.46	1.54	0.9472	0.5787	1.4742	1.5114	0.4886	0.8032	0.3889	0.4002	1.2147	1.9671	1.2259	0.453	1.547	1.0909	0.8217	0.5809	1.5065	1.5452	0.4548	1.8446	0.6476	1.3442	0.4023	0.4415	1.3197	0.374	1.2386	1.1743	1.0094	0.5831	1.6206
Q. kouangsiensis	1.101	0.6184	0.5004	1.7802	0.5603	1.4397	0.3775	1.6225	1.5291	0.4709	0.6739	1.3261	1.511	0.4847	0.7014	1.3029	0.4609	1.5391	0.9489	0.577	1.4742	1.5114	0.4886	0.8028	0.3915	0.4	1.2141	1.969	1.2225	0.4561	1.5439	1.0909	0.817	0.5809	1.5112	1.5419	0.4581	1.8529	0.6422	1.3431	0.402	0.4412	1.3186	0.374	1.2386	1.1743	1.0094	0.5831	1.6206
Q. austrocochinchinensis	1.1046	0.6184	0.5004	1.7766	0.5603	1.4397	0.3775	1.6225	1.5278	0.4722	0.6727	1.3273	1.5135	0.4836	0.7027	1.3001	0.4609	1.5391	0.9466	0.5793	1.4741	1.5087	0.4913	0.8053	0.3914	0.3998	1.2135	1.9653	1.2248	0.4524	1.5476	1.0909	0.8264	0.5809	1.5018	1.5419	0.4581	1.848	0.6471	1.3333	0.402	0.451	1.3186	0.3783	1.2354	1.171	1.0141	0.5835	1.6177
Q. rex	1.0994	0.6195	0.5013	1.7798	0.5603	1.4397	0.376	1.624	1.53	0.47	0.6721	1.3279	1.5117	0.484	0.7032	1.3011	0.46	1.54	0.9488	0.5796	1.4716	1.5087	0.4913	0.806	0.3917	0.4002	1.2147	1.9643	1.2231	0.4554	1.5446	1.0909	0.817	0.5809	1.5112	1.5419	0.4581	1.8529	0.6422	1.3431	0.402	0.4412	1.3186	0.3742	1.2394	1.167	1.0141	0.5835	1.6217
Q. langbianensis	1.102	0.619	0.5009	1.7782	0.5603	1.4397	0.378	1.622	1.5296	0.4704	0.6721	1.3279	1.5135	0.4836	0.7027	1.3001	0.4609	1.5391	0.9461	0.579	1.475	1.5092	0.4908	0.8032	0.3917	0.4002	1.2147	1.9643	1.2259	0.4539	1.5461	1.0909	0.817	0.5809	1.5112	1.5426	0.4574	1.8496	0.6476	1.3442	0.4023	0.4415	1.3148	0.3742	1.2394	1.171	1.0101	0.5835	1.6217
Q. austroglauca	1.102	0.619	0.5009	1.7782	0.5603	1.4397	0.3775	1.6225	1.5296	0.4704	0.6727	1.3273	1.5146	0.484	0.7004	1.3011	0.4609	1.5391	0.9472	0.5787	1.4742	1.5092	0.4908	0.8028	0.3915	0.4	1.2141	1.9662	1.2254	0.4539	1.5461	1.0982	0.8142	0.5728	1.5148	1.5419	0.4581	1.8529	0.6422	1.3431	0.402	0.4412	1.3186	0.3747	1.233	1.1726	1.0114	0.5843	1.6239
Q. blakei	1.1065	0.6195	0.4942	1.7798	0.5603	1.4397	0.378	1.622	1.5266	0.4734	0.6762	1.3238	1.5174	0.4897	0.6947	1.2982	0.459	1.541	0.9487	0.5772	1.4741	1.5114	0.4886	0.7959	0.4008	0.3951	1.2079	1.9643	1.2361	0.4504	1.5496	1.1051	0.8076	0.5762	1.5112	1.5405	0.4595	1.8477	0.6536	1.3366	0.4029	0.4472	1.312	0.366	1.2346	1.1903	0.9933	0.567	1.6488
Q. morii	1.102	0.619	0.5009	1.7782	0.5603	1.4397	0.3751	1.6249	1.5296	0.4704	0.6721	1.3279	1.5146	0.484	0.7032	1.2982	0.4609	1.5391	0.9477	0.579	1.4733	1.5087	0.4913	0.8056	0.3915	0.4	1.2141	1.9634	1.2254	0.4539	1.5461	1.0909	0.817	0.5809	1.5112	1.5413	0.4587	1.848	0.6471	1.3431	0.402	0.4412	1.3186	0.3742	1.2394	1.171	1.0101	0.5835	1.6217
Q. hypophaea	1.101	0.6184	0.5004	1.7802	0.5603	1.4397	0.3775	1.6225	1.5296	0.4704	0.6709	1.3291	1.5124	0.4833	0.705	1.2992	0.4609	1.5391	0.9488	0.578	1.4733	1.5087	0.4913	0.8056	0.3915	0.3972	1.2113	1.9662	1.2282	0.4539	1.5461	1.0935	0.8142	0.5822	1.5101	1.5446	0.4554	1.8496	0.6427	1.3442	0.4023	0.4415	1.3197	0.3742	1.2354	1.167	1.0141	0.5875	1.6217
Q. longinux	1.102	0.6154	0.5009	1.7818	0.5603	1.4397	0.3775	1.6225	1.53	0.47	0.675	1.325	1.5135	0.4836	0.7027	1.3001	0.4609	1.5391	0.9472	0.5803	1.4725	1.5096	0.4904	0.8068	0.3921	0.4006	1.2158	1.9605	1.2243	0.4544	1.5456	1.0909	0.817	0.5809	1.5112	1.5419	0.4581	1.848	0.6471	1.3431	0.402	0.4412	1.3186	0.3742	1.2354	1.171	1.0101	0.5835	1.6258
Q. brandisiana	1.1113	0.6154	0.4814	1.7919	0.5614	1.4386	0.3786	1.6214	1.5181	0.4819	0.6715	1.3285	1.5126	0.4774	0.7045	1.3055	0.4527	1.5473	0.9477	0.5784	1.4739	1.5065	0.4935	0.796	0.3881	0.3994	1.221	1.966	1.2295	0.4602	1.5398	1.1064	0.8227	0.5721	1.4988	1.5426	0.4574	1.8519	0.6519	1.3432	0.4049	0.4444	1.3037	0.3649	1.2365	1.1878	0.9932	0.5554	1.6622
Q. chapensis	1.103	0.6195	0.4978	1.7798	0.5603	1.4397	0.3775	1.6225	1.5292	0.4708	0.6721	1.3279	1.5164	0.4836	0.6999	1.3001	0.4609	1.5391	0.9477	0.579	1.4733	1.5092	0.4908	0.8056	0.3915	0.4	1.2141	1.9662	1.2225	0.4519	1.5481	1.0909	0.817	0.5809	1.5112	1.5426	0.4574	1.8545	0.6427	1.3393	0.4072	0.4366	1.3197	0.3745	1.2362	1.1718	1.0107	0.5839	1.6228
Q. daimingshanensis	1.1065	0.6195	0.4942	1.7798	0.5603	1.4397	0.3775	1.6225	1.5266	0.4734	0.6756	1.3244	1.5167	0.4875	0.6957	1.3001	0.4609	1.5391	0.9497	0.5762	1.474	1.5083	0.4917	0.7945	0.3987	0.393	1.213	1.9623	1.2385	0.4517	1.5483	1.0991	0.8113	0.5755	1.5142	1.5378	0.4622	1.8477	0.6585	1.3366	0.4029	0.4423	1.312	0.3737	1.2297	1.1855	1.0007	0.5707	1.6397
Q. tiaoloshanica	1.101	0.6184	0.5004	1.7802	0.5603	1.4397	0.3775	1.6225	1.5291	0.4709	0.6739	1.3261	1.51	0.4843	0.7037	1.302	0.4609	1.5391	0.9489	0.577	1.4742	1.5114	0.4886	0.8028	0.3915	0.4	1.2141	1.9662	1.2254	0.4561	1.5439	1.0909	0.817	0.5809	1.5112	1.544	0.456	1.8529	0.6422	1.3431	0.402	0.4412	1.3186	0.374	1.2386	1.1743	1.0094	0.5831	1.6206
Q. disciformis	1.101	0.6184	0.5004	1.7802	0.5603	1.4397	0.3795	1.6205	1.5305	0.4695	0.672	1.328	1.5135	0.4836	0.7055	1.2973	0.46	1.54	0.9472	0.5787	1.4742	1.5114	0.4886	0.8028	0.3915	0.4	1.2141	1.969	1.2225	0.453	1.547	1.0909	0.8217	0.5809	1.5065	1.5426	0.4574	1.8446	0.6476	1.3442	0.4023	0.4415	1.3197	0.3737	1.2418	1.1735	1.0087	0.5827	1.6196
Q. blakei var. parvifolia	1.101	0.6184	0.5004	1.7802	0.5603	1.4397	0.3795	1.6205	1.5305	0.4695	0.6732	1.3268	1.5124	0.4833	0.705	1.2992	0.459	1.541	0.9472	0.5787	1.4742	1.5114	0.4886	0.8032	0.3889	0.4002	1.2147	1.9671	1.2259	0.453	1.547	1.0909	0.8217	0.5809	1.5065	1.5473	0.4527	1.8446	0.6476	1.3442	0.4023	0.4415	1.3197	0.374	1.2386	1.1743	1.0094	0.5831	1.6206
Q. macrocalyx	1.0965	0.6168	0.4833	1.8034	0.5439	1.4561	0.3814	1.6186	1.5302	0.4698	0.6763	1.3237	1.5237	0.4821	0.6915	1.3027	0.4631	1.5369	0.9526	0.5733	1.4741	1.5233	0.4767	0.7985	0.3851	0.3964	1.2119	1.9651	1.243	0.4526	1.5474	1.0982	0.8284	0.5775	1.4959	1.5413	0.4587	1.8496	0.6595	1.3488	0.4116	0.4314	1.2992	0.3801	1.2291	1.2008	0.9946	0.5539	1.6415
Q. chungii	1.103	0.6195	0.5013	1.7762	0.5603	1.4397	0.3775	1.6225	1.5296	0.4704	0.6732	1.3268	1.5142	0.4801	0.6989	1.3068	0.4609	1.5391	0.9466	0.5793	1.4741	1.5087	0.4913	0.8045	0.391	0.3994	1.2152	1.9662	1.2236	0.453	1.547	1.0943	0.8208	0.5802	1.5047	1.5438	0.4562	1.8578	0.6471	1.3333	0.402	0.4412	1.3186	0.3815	1.241	1.1687	1.004	0.5823	1.6225
Q. sessilifolia	1.102	0.619	0.5009	1.7782	0.5603	1.4397	0.378	1.622	1.5292	0.4708	0.6726	1.3274	1.5124	0.4833	0.705	1.2992	0.46	1.54	0.9477	0.579	1.4733	1.5105	0.4895	0.8032	0.3917	0.4002	1.2118	1.9671	1.2259	0.4524	1.5476	1.0909	0.8217	0.5809	1.5065	1.5426	0.4574	1.8446	0.6476	1.3442	0.4023	0.4415	1.3197	0.3745	1.2362	1.1718	1.0107	0.5839	1.6228
Q. oxyodon	1.0978	0.6196	0.4891	1.7935	0.559	1.441	0.3813	1.6187	1.5226	0.4774	0.6727	1.3273	1.5043	0.4928	0.7077	1.2951	0.46	1.54	0.9536	0.5792	1.4673	1.5102	0.4898	0.796	0.3938	0.3966	1.2153	1.9603	1.238	0.4557	1.5443	1.1008	0.8256	0.5789	1.4947	1.5385	0.4615	1.8382	0.6491	1.3576	0.4112	0.436	1.308	0.3654	1.23	1.1935	1.0068	0.5602	1.6441
Q. kiukiangensis	1.0978	0.6196	0.4891	1.7935	0.559	1.441	0.3813	1.6187	1.5226	0.4774	0.6727	1.3273	1.5043	0.4928	0.7077	1.2951	0.46	1.54	0.9536	0.5792	1.4673	1.5102	0.4898	0.796	0.3938	0.3966	1.2153	1.9603	1.238	0.4557	1.5443	1.1008	0.8256	0.5789	1.4947	1.5385	0.4615	1.8382	0.6491	1.3576	0.4112	0.436	1.308	0.3654	1.23	1.1935	1.0068	0.5602	1.6441
Q. lamellosa	1.0958	0.6293	0.4919	1.783	0.5789	1.4211	0.389	1.611	1.5292	0.4708	0.6709	1.3291	1.5039	0.4832	0.7177	1.2952	0.4641	1.5359	0.9529	0.5825	1.4646	1.5074	0.4926	0.8004	0.3803	0.3945	1.2176	1.9754	1.2318	0.4574	1.5426	1.0982	0.8426	0.5917	1.4675	1.544	0.456	1.8282	0.6491	1.3377	0.4261	0.4608	1.2981	0.3813	1.2292	1.1805	1.002	0.568	1.6389
Q. augustinii	1.102	0.619	0.4937	1.7853	0.5628	1.4372	0.3775	1.6225	1.5252	0.4748	0.6702	1.3298	1.5089	0.4925	0.706	1.2925	0.4631	1.5369	0.9515	0.5786	1.4699	1.5165	0.4835	0.7994	0.3983	0.3955	1.2175	1.9689	1.2203	0.4539	1.5461	1.084	0.8142	0.5917	1.5101	1.5385	0.4615	1.8428	0.6486	1.3464	0.4079	0.4472	1.3071	0.3669	1.2419	1.1895	1.0081	0.5726	1.621
Q. bambusifolia	1.102	0.619	0.5009	1.7782	0.5603	1.4397	0.3775	1.6225	1.5296	0.4704	0.6732	1.3268	1.5164	0.4836	0.6999	1.3001	0.4619	1.5381	0.9466	0.5793	1.4741	1.5087	0.4913	0.8045	0.391	0.3994	1.2152	1.9606	1.2293	0.453	1.547	1.0978	0.8151	0.5795	1.5077	1.5426	0.4574	1.848	0.652	1.3382	0.402	0.4412	1.3186	0.3815	1.245	1.1687	1.004	0.5823	1.6185
Q. championii	1.1046	0.6184	0.5004	1.7766	0.5603	1.4397	0.3775	1.6225	1.5278	0.4722	0.6727	1.3273	1.5124	0.4833	0.705	1.2992	0.4609	1.5391	0.9477	0.579	1.4733	1.5092	0.4908	0.8053	0.3914	0.3998	1.2135	1.9653	1.2248	0.4524	1.5476	1.0896	0.8302	0.5802	1.5	1.544	0.456	1.8446	0.6476	1.3393	0.4023	0.4464	1.3197	0.3785	1.2362	1.1718	1.0067	0.5839	1.6228
Q. bella	1.101	0.6184	0.5004	1.7802	0.5603	1.4397	0.3795	1.6205	1.5305	0.4695	0.672	1.328	1.5124	0.4833	0.705	1.2992	0.46	1.54	0.9472	0.5787	1.4742	1.5114	0.4886	0.8028	0.3915	0.4	1.2141	1.9662	1.2254	0.453	1.547	1.0909	0.8217	0.5809	1.5065	1.5426	0.4574	1.8446	0.6476	1.3442	0.4023	0.4415	1.3197	0.374	1.2386	1.1743	1.0094	0.5831	1.6206
Q. yingjiangensis	1.103	0.6195	0.4978	1.7798	0.5603	1.4397	0.3775	1.6225	1.5292	0.4708	0.6721	1.3279	1.5164	0.4836	0.6999	1.3001	0.4609	1.5391	0.9477	0.579	1.4733	1.5092	0.4908	0.8056	0.3915	0.4	1.2141	1.9662	1.2225	0.4519	1.5481	1.0909	0.817	0.5809	1.5112	1.5426	0.4574	1.8545	0.6427	1.3393	0.4072	0.4366	1.3197	0.3745	1.2362	1.1718	1.0107	0.5839	1.6228
Q. delavayi	1.103	0.6195	0.4978	1.7798	0.5603	1.4397	0.3808	1.6192	1.531	0.469	0.6715	1.3285	1.517	0.4801	0.7017	1.3011	0.4577	1.5423	0.9494	0.579	1.4716	1.5101	0.4899	0.8071	0.3951	0.4008	1.2079	1.9671	1.222	0.4542	1.5458	1.0922	0.8132	0.5816	1.513	1.5413	0.4587	1.8477	0.6437	1.3415	0.4029	0.4423	1.3219	0.375	1.2379	1.1694	1.0081	0.5847	1.625
Q. kerrii	1.0965	0.624	0.4941	1.7854	0.5677	1.4323	0.3798	1.6202	1.5276	0.4724	0.6721	1.3279	1.5157	0.4815	0.7009	1.302	0.4545	1.5455	0.953	0.5789	1.4681	1.5102	0.4898	0.8102	0.3909	0.4023	1.2125	1.9603	1.2238	0.4525	1.5475	1.09	0.8152	0.5829	1.5118	1.5455	0.4545	1.8416	0.6436	1.3465	0.4059	0.4455	1.3168	0.3697	1.2349	1.174	1.0115	0.5809	1.629
Q. lobbii	1.102	0.619	0.5009	1.7782	0.5628	1.4372	0.3784	1.6216	1.5296	0.4704	0.6732	1.3268	1.5142	0.483	0.7017	1.3011	0.4609	1.5391	0.9466	0.5776	1.4758	1.5087	0.4913	0.8049	0.3912	0.3996	1.2129	1.9672	1.2242	0.453	1.547	1.0956	0.8123	0.5809	1.5112	1.5426	0.4574	1.8496	0.6476	1.3393	0.4023	0.4415	1.3197	0.3813	1.2441	1.1679	1.0074	0.5819	1.6174
Q. argyrotricha	1.101	0.6184	0.5004	1.7802	0.5603	1.4397	0.3756	1.6244	1.5296	0.4704	0.6727	1.3273	1.5135	0.4836	0.7027	1.3001	0.4609	1.5391	0.9482	0.5793	1.4725	1.5092	0.4908	0.8053	0.3914	0.3998	1.2135	1.9653	1.2248	0.4539	1.5461	1.0909	0.817	0.5809	1.5112	1.5413	0.4587	1.848	0.6471	1.348	0.3971	0.4412	1.3186	0.3742	1.2394	1.171	1.0101	0.5835	1.6217
Q. acuta	1.101	0.6184	0.5004	1.7802	0.5603	1.4397	0.379	1.621	1.5295	0.4705	0.6727	1.3273	1.5135	0.4836	0.7027	1.3001	0.4609	1.5391	0.9472	0.5787	1.4742	1.5114	0.4886	0.8045	0.391	0.3994	1.2152	1.9662	1.2236	0.4545	1.5455	1.0909	0.817	0.5809	1.5112	1.5419	0.4581	1.848	0.6471	1.3431	0.402	0.4412	1.3186	0.374	1.2386	1.1743	1.0094	0.5831	1.6206
Q. arbutifolia	1.101	0.6184	0.5004	1.7802	0.5603	1.4397	0.379	1.621	1.5295	0.4705	0.6727	1.3273	1.5135	0.4836	0.7027	1.3001	0.4609	1.5391	0.9472	0.5787	1.4742	1.5114	0.4886	0.8045	0.391	0.3994	1.2152	1.9662	1.2236	0.4545	1.5455	1.0909	0.817	0.5809	1.5112	1.5419	0.4581	1.848	0.6471	1.3431	0.402	0.4412	1.3186	0.374	1.2386	1.1743	1.0094	0.5831	1.6206
Q. ciliaris	1.0945	0.6265	0.4968	1.7822	0.5677	1.4323	0.3789	1.6211	1.5244	0.4756	0.6721	1.3279	1.5132	0.4854	0.7024	1.2991	0.4577	1.5423	0.9519	0.5792	1.4689	1.5088	0.4912	0.8083	0.39	0.4013	1.2153	1.9557	1.2294	0.4506	1.5494	1.0922	0.818	0.5816	1.5083	1.5455	0.4545	1.842	0.6469	1.3481	0.4049	0.4444	1.3136	0.3692	1.2373	1.1765	1.0101	0.5801	1.6268
Q. edithiae	1.101	0.622	0.5004	1.7766	0.5603	1.4397	0.3775	1.6225	1.531	0.469	0.6715	1.3285	1.5135	0.4836	0.7027	1.3001	0.4568	1.5432	0.9489	0.5787	1.4725	1.5073	0.4927	0.8049	0.3912	0.3996	1.2158	1.9644	1.2242	0.4524	1.5476	1.0909	0.817	0.5809	1.5112	1.5419	0.4581	1.848	0.6471	1.3431	0.402	0.4412	1.3186	0.3747	1.2371	1.1726	1.0074	0.5843	1.6239
Q. gilva	1.101	0.6184	0.5004	1.7802	0.5603	1.4397	0.3775	1.6225	1.5291	0.4709	0.6739	1.3261	1.51	0.4843	0.7037	1.302	0.4609	1.5391	0.9489	0.577	1.4742	1.5114	0.4886	0.8028	0.3915	0.4	1.2141	1.9662	1.2254	0.4561	1.5439	1.0909	0.817	0.5809	1.5112	1.544	0.456	1.8529	0.6422	1.3431	0.402	0.4412	1.3186	0.374	1.2386	1.1743	1.0094	0.5831	1.6206
Q. glauca	1.1046	0.6184	0.5004	1.7766	0.569	1.431	0.3775	1.6225	1.5278	0.4722	0.6721	1.3279	1.5164	0.4836	0.6999	1.3001	0.4609	1.5391	0.9466	0.5793	1.4741	1.5087	0.4913	0.8056	0.3915	0.4	1.2141	1.9662	1.2225	0.4559	1.5441	1.0909	0.8264	0.5809	1.5018	1.5419	0.4581	1.848	0.6471	1.3431	0.402	0.4412	1.3186	0.3745	1.2362	1.1718	1.0107	0.5839	1.6228
Q. litseoides	1.101	0.622	0.5004	1.7766	0.5603	1.4397	0.3799	1.6201	1.5278	0.4722	0.6715	1.3285	1.5146	0.484	0.7032	1.2982	0.4609	1.5391	0.9477	0.579	1.4733	1.5087	0.4913	0.8053	0.3914	0.3998	1.2135	1.9625	1.2276	0.4524	1.5476	1.0909	0.817	0.5809	1.5112	1.5413	0.4587	1.848	0.6471	1.3431	0.402	0.4412	1.3186	0.3745	1.2403	1.1718	1.0067	0.5839	1.6228
Q. multinervis	1.102	0.619	0.5009	1.7782	0.5603	1.4397	0.3771	1.6229	1.5296	0.4704	0.6721	1.3279	1.5146	0.484	0.7032	1.2982	0.46	1.54	0.9466	0.5793	1.4741	1.5087	0.4913	0.8056	0.3915	0.4	1.2141	1.9606	1.2282	0.4544	1.5456	1.0943	0.816	0.5802	1.5094	1.5413	0.4587	1.8496	0.6476	1.3442	0.4023	0.4415	1.3148	0.3745	1.2403	1.1718	1.0067	0.5839	1.6228
Q. myrsinifolia	1.102	0.619	0.5009	1.7782	0.5603	1.4397	0.378	1.622	1.5296	0.4704	0.6726	1.3274	1.5124	0.4833	0.7022	1.3021	0.4609	1.5391	0.9477	0.579	1.4733	1.5083	0.4917	0.8053	0.3914	0.3998	1.2135	1.9653	1.2248	0.4519	1.5481	1.0909	0.817	0.5809	1.5112	1.5426	0.4574	1.8446	0.6476	1.3442	0.4023	0.4415	1.3197	0.3745	1.2362	1.1718	1.0107	0.5839	1.6228
Q. ningangensis	1.1065	0.6195	0.4978	1.7762	0.5628	1.4372	0.378	1.622	1.5292	0.4708	0.6739	1.3261	1.5121	0.485	0.7047	1.2981	0.4609	1.5391	0.9471	0.5796	1.4733	1.5101	0.4899	0.8056	0.3915	0.3972	1.2141	1.9662	1.2254	0.453	1.547	1.0943	0.8208	0.5849	1.5	1.5395	0.4605	1.856	0.6432	1.3404	0.4026	0.4419	1.3159	0.3783	1.2435	1.171	1.0101	0.5835	1.6137
Q. saravanensis	1.102	0.619	0.5009	1.7782	0.5603	1.4397	0.3775	1.6225	1.5292	0.4708	0.6721	1.3279	1.5117	0.4811	0.706	1.3011	0.4609	1.5391	0.9477	0.5773	1.475	1.5101	0.4899	0.8056	0.3915	0.4	1.2141	1.9634	1.2254	0.4539	1.5461	1.0956	0.8217	0.5809	1.5018	1.5395	0.4605	1.8496	0.6427	1.3442	0.4023	0.4415	1.3197	0.375	1.2379	1.1734	1.0121	0.5847	1.6169
Q. schottkyana	1.1091	0.619	0.4937	1.7782	0.5603	1.4397	0.378	1.622	1.5292	0.4708	0.6703	1.3297	1.5135	0.4836	0.7027	1.3001	0.46	1.54	0.9472	0.5787	1.4742	1.5092	0.4908	0.8088	0.3889	0.3974	1.2175	1.9587	1.2287	0.4539	1.5461	1.0956	0.8217	0.5809	1.5018	1.5419	0.4581	1.8496	0.6476	1.3393	0.4023	0.4415	1.3197	0.3745	1.2362	1.1758	1.0148	0.5839	1.6148
Q. sichourensis	1.1055	0.619	0.5009	1.7746	0.5603	1.4397	0.378	1.622	1.5296	0.4704	0.6727	1.3273	1.5135	0.4836	0.7027	1.3001	0.4609	1.5391	0.9472	0.5787	1.4742	1.5087	0.4913	0.8053	0.3914	0.3998	1.2135	1.9653	1.2248	0.4519	1.5481	1.0896	0.8208	0.5802	1.5094	1.5426	0.4574	1.8529	0.6471	1.3382	0.402	0.4412	1.3186	0.375	1.2379	1.1734	1.0081	0.5847	1.621
Q. stewardiana	1.101	0.622	0.5004	1.7766	0.5603	1.4397	0.3775	1.6225	1.531	0.469	0.6715	1.3285	1.5135	0.4836	0.7027	1.3001	0.4568	1.5432	0.9489	0.5787	1.4725	1.5073	0.4927	0.8049	0.3912	0.3996	1.2158	1.9644	1.2242	0.4524	1.5476	1.0909	0.817	0.5809	1.5112	1.5419	0.4581	1.848	0.6471	1.3431	0.402	0.4412	1.3186	0.3747	1.2371	1.1726	1.0074	0.5843	1.6239
[truncated: 10 more columns]

## Sheet: S8
Table S8 Species included in the 6 types (Type 1-6) in the boundary region comparison.
Type 1 (24 species)	Type 2 (7 species)	Type 3 (3 species)	Type 4 (3 species)	Type 5 (2 species)	Type 6 (2 species)
Q. pachyloma	Q. jenseniana	Q. kouangsiensis	Q. delavayi	Q. oxyodon	Q. ningangensis
Q. yonganensis	Q. patelliformis	Q. tiaoloshanica	Q. kerrii	Q. kiukiangensis	Q. saravanensis
Q. austrocochinchinensis	Q. phanera	Q. edithiae	Q. schottkyana
Q. rex	Q. disciformis
Q. langbianensis	Q. blakei var. parvifolia
Q. austroglauca	Q. sessilifolia
Q. morii	Q. bella
Q. hypophaea
Q. chapensis
Q. chungii
Q. bambusifolia
Q. championii
Q. yingjiangensis
Q. lobbii
Q. acuta
Q. arbutifolia
Q. ciliaris
Q. gilva
Q. glauca
Q. litseoides
Q. multinervis
Q. myrsinifolia
Q. sichourensis
Q. stewardiana

## Sheet: S9
Table S9 The value of dN/dS in each functional gene.
Function	Gene	ω(dN/dS) in M0
ATP synthase	atpA	0.1995
ATP synthase	atpB	0.06959
ATP synthase	atpE	0.27848
ATP synthase	atpF	0.26663
ATP synthase	atpH	0.0001
ATP synthase	atpI	0.211
NADPH dehydrogenase	ndhA	0.30769
NADPH dehydrogenase	ndhB	0.0001
NADPH dehydrogenase	ndhC	0.12972
NADPH dehydrogenase	ndhD	0.28402
NADPH dehydrogenase	ndhE	0.06545
NADPH dehydrogenase	ndhF	0.42334
NADPH dehydrogenase	ndhG	1.04632
NADPH dehydrogenase	ndhH	0.22871
NADPH dehydrogenase	ndhI	0.12625
NADPH dehydrogenase	ndhJ	0.31295
NADPH dehydrogenase	ndhK	0.12992
Cytochrome b/f complex	petA	0.40078
Cytochrome b/f complex	petB	0.0001
Cytochrome b/f complex	petD	0.12499
Cytochrome b/f complex	petG	0.13179
Cytochrome b/f complex	petL	/
Cytochrome b/f complex	petN	/
Photosystem	psaA	0.20496
Photosystem	psaB	0.08242
Photosystem	psaC	0.17248
Photosystem	psaI	0.0001
Photosystem	psaJ	0.14315
Photosystem	psbA	0.0001
Photosystem	psbB	0.02032
Photosystem	psbC	0.05926
Photosystem	psbD	0.0001
Photosystem	psbE	0.0001
Photosystem	psbF	0.30601
Photosystem	psbH	0.0001
Photosystem	psbI	0.0001
Photosystem	psbJ	/
Photosystem	psbK	0.0001
Photosystem	psbL	0.0001
Photosystem	psbM	0.0001
Photosystem	psbN	0.0001
Photosystem	psbT	0.0001
Photosystem	psbZ	0.0001
Ribosomal proteins	rpl2	0.3545
Ribosomal proteins	rpl14	0.56045
Ribosomal proteins	rpl16	0.82657
Ribosomal proteins	rpl22	0.25497
Ribosomal proteins	rpl20	2.61344
Ribosomal proteins	rpl23	0.08766
Ribosomal proteins	rpl32	0.34608
Ribosomal proteins	rpl33	/
Ribosomal proteins	rpl36	/
Ribosomal proteins	rps2	0.35889
Ribosomal proteins	rps3	0.41099
Ribosomal proteins	rps4	0.48731
Ribosomal proteins	rps7	0.0001
Ribosomal proteins	rps8	0.51704
Ribosomal proteins	rps11	0.62966
Ribosomal proteins	rps12	0.57236
Ribosomal proteins	rps14	0.40445
Ribosomal proteins	rps15	0.44113
Ribosomal proteins	rps16	0.79438
Ribosomal proteins	rps18	1.10586
Ribosomal proteins	rps19	0.38495
RNA polymerase	rpoA	0.35721
RNA polymerase	rpoB	0.29677
RNA polymerase	rpoC1	0.36769
RNA polymerase	rpoC2	0.58114
Other	ycf1	0.47981
Other	ycf2	0.68727
Other	ycf3	/
Other	ycf4	0.3909
Other	accD	0.27406
Other	ccsA	0.26202
Other	cemA	0.50466
Other	clpP	0.69708
Other	infA	1.31768
Other	matK	0.45073
Other	rbcL	0.46084

## Sheet: S10
Table S10 Likelihood ratio test (LRT) and positive selection sites under different models of chloroplast protein-coding genes in Quercus section Cyclobalanopsis.
Gene	Model Comparison	df	ΔlnL	2ΔlnL	LRT (P-value)	Positively selected sites (BEB: *: P>95%; **: P>99%)
accD	M0 vs M3	4	14.4562	28.9124	8.14427e-06
	M1 vs M2	2	7.04605	14.0921	0.000870839	29L (0.531), 90D (0.603), 99E (0.550), 101Q (0.958*), 244L (0.961*), 299E (0.518), 318I (0.585), 358Q (0.668), 494I (0.959*), 495K (0.992**)
	M7 vs M8	2	7.2908	14.5816	0.000681784	29L (0.605), 74H (0.557), 90D (0.666), 99E (0.621), 101Q (0.974*), 244L (0.976*), 299E (0.593), 318I (0.651), 358Q (0.720), 494I (0.974*), 495K (0.996**)
atpB	M0 vs M3	4	4.45575	8.9115	0.0633501
	M1 vs M2	2	1.63199	3.26397	0.195541	427I (0.787)
	M7 vs M8	2	2.15656	4.31311	0.115723	427I (0.824)
ccsA	M0 vs M3	4	2.22176	4.44351	0.349298
	M1 vs M2	2	0.885171	1.77034	0.412644	144I (0.780)
	M7 vs M8	2	0.892787	1.78557	0.409513	89P (0.523), 127L (0.524), 144I (0.850), 228I (0.552), 266A (0.559)
clpP	M0 vs M3	4	0.000282	0.000564	1
	M1 vs M2	2	0.000291	0.000582	0.999709
	M7 vs M8	2	0.002402	0.004804	0.997601	156R (0.624), 164T (0.615)
infA	M0 vs M3	4	1.08559	2.17117	0.70431
	M1 vs M2	2	0.966394	1.93279	0.380452	5H (0.515), 19R (0.541), 23S (0.764), 45G (0.546), 46R (0.502)
	M7 vs M8	2	1.02096	2.04192	0.360249	5H (0.692), 19R (0.714), 23S (0.890), 45G (0.718), 46R (0.680)
ndhA	M0 vs M3	4	7.14007	14.2801	0.00645259
	M1 vs M2	2	4.4647	8.9294	0.0115081	34L (0.966*), 103S (0.543), 223L (0.519), 298R (0.504), 363L (0.569)
	M7 vs M8	2	4.46939	8.93877	0.0114544	34L (0.982*), 103S (0.627), 217V (0.524), 223L (0.606), 272T (0.542), 298R (0.592), 363L (0.649)
ndhC	M0 vs M3	4	3.21031	6.42063	0.169861
	M1 vs M2	2	1.10005	2.20009	0.332856	26L (0.847)
	M7 vs M8	2	1.07636	2.15272	0.340834	26L (0.892)
ndhD	M0 vs M3	4	15.9447	31.8893	2.01539e-06
	M1 vs M2	2	8.33276	16.6655	0.000240507	75D (0.530), 158K (0.622), 230F (0.545), 364T (0.510), 408Q (0.613), 409N (0.935), 499F (0.999**)
	M7 vs M8	2	8.59046	17.1809	0.000185871	31V (0.561), 75D (0.597), 82I (0.524), 158K (0.671), 201V (0.551), 230F (0.610), 364T (0.581), 408Q (0.663), 409N (0.955*), 499F (1.000**)
ndhF	M0 vs M3	4	13.5041	27.0083	1.98025e-05
	M1 vs M2	2	4.84586	9.69173	0.00786083	421L (0.762), 487N (0.771), 500S (0.785), 580S (0.974*), 585I (0.794), 739L (0.819), 741F (0.855), 742F (0.982*)
	M7 vs M8	2	5.58744	11.1749	0.00374461	106L (0.547), 206R (0.567), 421L (0.848), 487N (0.853), 500S (0.862), 569Q (0.510), 572V (0.512), 580S (0.987*), 585I (0.868), 590Q (0.509), 596V (0.515), 614L (0.547), 739L (0.883), 741F (0.905), 742F (0.992**)
ndhG	M0 vs M3	4	0	0	1
	M1 vs M2	2	0.002296	0.004592	0.997707
	M7 vs M8	2	0.002294	0.004588	0.997709	13V (0.642), 14F (0.612), 32T (0.623), 60A (0.642), 98G (0.644), 107L (0.612), 113A (0.621), 129S (0.628), 159I (0.605)
ndhH	M0 vs M3	4	6.12734	12.2547	0.0155546
	M1 vs M2	2	3.16917	6.33833	0.0420387	13V (0.535), 149T (0.513), 299G (0.951*)
	M7 vs M8	2	3.19804	6.39608	0.0408422	8E (0.548), 13V (0.582), 149T (0.565), 288E (0.546), 299G (0.969*)
ndhI	M0 vs M3	4	3.11136	6.22272	0.183121
	M1 vs M2	2	0.626445	1.25289	0.534489	8V (0.797)
	M7 vs M8	2	0.684138	1.36828	0.504525	8V (0.848)
ndhK	M0 vs M3	4	0	0	1
	M1 vs M2	2	1.30434	2.60868	0.271352	15P (0.829)
	M7 vs M8	2	1.34504	2.69009	0.260528	15P (0.865)
petD	M0 vs M3	4	3.89031	7.78061	0.0999534
	M1 vs M2	2	1.49515	2.99031	0.224214	62I (0.805)
	M7 vs M8	2	1.66004	3.32009	0.190131	62I (0.858)
petL	M0 vs M3	4	0.000126	0.000252	1
	M1 vs M2	2	0.355486	0.710972	0.700833	20A (0.800)
	M7 vs M8	2	0.000162	0.000324	0.999838	20A (0.765)
petN	M0 vs M3	4	0	0	1
	M1 vs M2	2	0	0	1	20S (0.512), 27S (0.509)
	M7 vs M8	2	0.000223	0.000446	0.999777	3I (0.673), 20S (0.708), 27S (0.706)
psbF	M0 vs M3	4	0.007764	0.015528	0.99997
	M1 vs M2	2	0	0	1
	M7 vs M8	2	7e-06	1.4e-05	0.999993	26S (0.527)
rbcL	M0 vs M3	4	41.1328	82.2655	5.76612e-17
	M1 vs M2	2	25.996	51.992	5.12944e-12	219L (1.000**), 262A (0.969*), 309I (0.976*), 328A (0.998**)
	M7 vs M8	2	26.2392	52.4785	4.022e-12	219L (1.000**), 262A (0.982*), 309I (0.985*), 328A (0.999**)
rpl2	M0 vs M3	4	0	0	1
	M1 vs M2	2	1e-06	2e-06	0.999999
	M7 vs M8	2	0.000228	0.000456	0.999772	63I (0.505), 178E (0.516)
rpl14	M0 vs M3	4	0.000182	0.000364	1
	M1 vs M2	2	0	0	1
	M7 vs M8	2	0.000488	0.000976	0.999512	38V (0.569), 53E (0.561)
rpl16	M0 vs M3	4	1.82183	3.64366	0.456373
	M1 vs M2	2	1.38702	2.77404	0.249818	119S (0.743)
	M7 vs M8	2	1.38169	2.76338	0.251154	5K (0.540), 58V (0.536), 73P (0.579), 78P (0.598), 119S (0.866)
rpl20	M0 vs M3	4	2.19482	4.38964	0.355834
	M1 vs M2	2	2.73537	5.47073	0.0648703	17I (0.717), 73L (0.749), 74V (0.731), 80I (0.942), 81I (0.757), 88K (0.740), 100I (0.717), 105R (0.944)
	M7 vs M8	2	2.67808	5.35616	0.0686949	17I (0.833), 73L (0.855), 74V (0.842), 80I (0.975*), 81I (0.860), 88K (0.849), 100I (0.833), 105R (0.976*)
rpl22	M0 vs M3	4	5.96501	11.93	0.0178793
	M1 vs M2	2	0	0	1	7E (0.775), 53I (0.778)
	M7 vs M8	2	1.51564	3.03128	0.219667	7E (0.918), 33S (0.583), 53I (0.917)
rpl32	M0 vs M3	4	9.89191	19.7838	0.000550938
	M1 vs M2	2	3.85442	7.70885	0.0211858	46F (0.988*)
	M7 vs M8	2	4.13548	8.27096	0.015995	46F (0.996**)
rpl33	M0 vs M3	4	0.000134	0.000268	1
	M1 vs M2	2	0.308708	0.617416	0.734395	27E (0.800)
	M7 vs M8	2	0.30861	0.61722	0.734467	1M (0.639), 2A (0.639), 3K (0.639), 4G (0.639), 5K (0.639), 6D (0.639), 7V (0.639), 8R (0.639), 9V (0.639), 10T (0.639), 11V (0.639), 12I (0.639), 13L (0.639), 14E (0.639), 15C (0.639), 16T (0.639), 17N (0.639), 18C (0.639), 19A (0.639), 20V (0.639), 21R (0.639), 22N (0.639), 23D (0.639), 24A (0.639), 25N (0.639), 26K (0.639), 27E (0.923), 28S (0.639), 29K (0.639), 30R (0.639), 31V (0.639), 32G (…
rpl36	M0 vs M3	4	1.49116	2.98232	0.560789
	M1 vs M2	2	1.79361	3.58723	0.166358	30L (0.704)
	M7 vs M8	2	1.82025	3.6405	0.161985	4R (0.505), 5A (0.507), 6S (0.508), 7I (0.505), 8R (0.504), 10I (0.505), 11C (0.503), 14C (0.503), 16L (0.509), 17I (0.507), 18R (0.504), 20R (0.506), 22R (0.504), 23I (0.505), 26I (0.505), 27C (0.503), 28S (0.508), 29N (0.504), 30L (0.854), 32H (0.503), 34Q (0.501), 36Q (0.501)
rpoB	M0 vs M3	4	0.437335	0.87467	0.928166
	M1 vs M2	2	1.7e-05	3.4e-05	0.999983	630P (0.616)
	M7 vs M8	2	0.253843	0.507686	0.775814	630P (0.694)
rpoC2	M0 vs M3	4	1.47645	2.95291	0.565736
	M1 vs M2	2	0.776614	1.55323	0.459961	276L (0.676), 1083S (0.686)
	M7 vs M8	2	0.806263	1.61253	0.446524	276L (0.750), 1083S (0.758)
rps2	M0 vs M3	4	1.43473	2.86945	0.579904
	M1 vs M2	2	0.47536	0.95072	0.621661	198S (0.705)
	M7 vs M8	2	0.484049	0.968098	0.616283	198S (0.802)
rps11	M0 vs M3	4	0	0	1
	M1 vs M2	2	1e-06	2e-06	0.999999
	M7 vs M8	2	1e-06	2e-06	0.999999	8I (0.517), 47R (0.529)
rps12	M0 vs M3	4	0	0	1
	M1 vs M2	2	0	0	1
	M7 vs M8	2	0.012754	0.025508	0.987327	13K (0.555), 79V (0.527), 108K (0.550)
rps14	M0 vs M3	4	0	0	1
	M1 vs M2	2	1e-06	2e-06	0.999999
	M7 vs M8	2	0.0015	0.003	0.998501	81H (0.537)
rps16	M0 vs M3	4	0.004359	0.008718	0.999991
	M1 vs M2	2	0.004236	0.008472	0.995773
	M7 vs M8	2	0.000104	0.000208	0.999896	24A (0.595), 46T (0.629), 56L (0.622)
rps18	M0 vs M3	4	0.795753	1.59151	0.810318
	M1 vs M2	2	0.763914	1.52783	0.46584	22V (0.568), 64I (0.569), 100K (0.584), 101D (0.766)
	M7 vs M8	2	0.774972	1.54994	0.460717	22V (0.737), 64I (0.738), 100K (0.749), 101D (0.881)
ycf1	M0 vs M3	4	95.177	190.354	4.44842e-40
	M1 vs M2	2	50.5251	101.05	1.14082e-22	3L (1.000**), 250E (1.000**), 318N (0.802), 344R (0.987*), 345F (0.943), 521V (0.876), 529F (0.909), 538R (0.520), 588K (0.851), 594L (0.994**), 605P (0.566), 659A (0.532), 735G (0.958*), 753R (0.942), 763I (0.999**), 902P (0.567), 950L (0.532), 1003I (0.861), 1057I (0.845), 1089I (0.870), 1169A (0.909), 1322T (0.502), 1362S (0.563), 1392L (0.557), 1484R (0.998**), 1485K (1.000**), 1486N (0.999**…
	M7 vs M8	2	51.8675	103.735	2.98021e-23	3L (1.000**), 250E (1.000**), 318N (0.901), 334L (0.556), 336I (0.652), 344R (0.995**), 345F (0.971), 418L (0.645), 495C (0.538), 521V (0.939), 529F (0.954*), 538R (0.663), 569F (0.583), 588K (0.925), 594L (0.997**), 603T (0.615), 605P (0.698), 659A (0.672), 665L (0.645), 735G (0.978*), 753R (0.970*), 763I (1.000**), 902P (0.700), 914G (0.522), 920C (0.521), 950L (0.672), 1003I (0.931), 1057I (0.…
ycf2	M0 vs M3	4	55.8361	111.672	3.20126e-23
	M1 vs M2	2	42.5287	85.0575	3.38851e-19	281V (0.651), 645V (0.965*), 646F (1.000**), 895E (0.653), 926L (1.000**), 1023H (0.654), 1168L (0.659), 1208L (0.647), 1282L (0.655), 1423W (0.659), 1842F (0.964*), 1870R (0.646)
	M7 vs M8	2	38.0038	76.0075	3.12734e-17	281V (0.764), 645V (0.986*), 646F (1.000**), 895E (0.765), 926L (1.000**), 1023H (0.766), 1168L (0.771), 1208L (0.760), 1282L (0.767), 1423W (0.771), 1842F (0.986*), 1870R (0.759)
ycf3	M0 vs M3	4	0.001142	0.002284	0.999999
	M1 vs M2	2	4e-06	8e-06	0.999996	8G (0.522), 104L (0.530), 121E (0.517), 168E (0.518)
	M7 vs M8	2	0.001219	0.002438	0.998782	8G (0.710), 104L (0.717), 121E (0.706), 168E (0.707)
